# Supplementary material for: Design and Optimization of Self-Powered Photodetector Using Lead-Free Halide Perovskite Ba3SbI3: Insights from DFT and SCAPS-1D
Source: Nanomaterials (Basel). 2025 Oct 30;15(21):1656. doi: 10.3390/nano15211656 (PMC12608577; doi:10.3390/nano15211656)
Supplement: Supplementary file 1 [file nanomaterials-15-01656-s001.zip]

Archive with 1 entries (1 files):
- nanomaterials-3916273-supplementary.pdf
